# Supplementary material for: Highly Cytotoxic Copper(II) Mixed-Ligand Quinolinonato Complexes: Pharmacokinetic Properties and Interactions with Drug Metabolizing Cytochromes P450
Source: Pharmaceutics. 2023 Apr 21;15(4):1314. doi: 10.3390/pharmaceutics15041314 (PMC10146558; doi:10.3390/pharmaceutics15041314)
Supplement: Supplementary file 1 [file pharmaceutics-15-01314-s001.zip]

Archive with 1 entries (1 files):
- pharmaceutics-2281853-supplementary.pdf
